# Supplementary material for: Estimating the Postmortem Interval of Wild Boar Carcasses
Source: Vet Sci. 2020 Jan 5;7(1):6. doi: 10.3390/vetsci7010006 (PMC7157510; doi:10.3390/vetsci7010006)
Supplement: Supplementary file 1 [file vetsci-07-00006-s001.zip]

Archive with 5 entries (5 files):
- Supplementary Figure S1.jpeg
- Supplementary Figure S2.jpg
- Supplementary Figure S3.xlsx
- Supplementary Table S1.xlsx
- Supplementary Table S2.docx
