# Supplementary material for: Estimating the Postmortem Interval of Wild Boar Carcasses
Source: Vet Sci. 2020 Jan 5;7(1):6. doi: 10.3390/vetsci7010006 (PMC7157510; doi:10.3390/vetsci7010006)
Supplement: Supplementary file 1 [file vetsci-07-00006-s001.zip › Supplementary Table S1.xlsx]

## Sheet: Tabelle1
	Carcass	Observation period	Temperature (°C)			Precipitation (mm)			Humidity (%)			Wind speed (m/s)			Cloud coverage (1/8)
			mean	max	min	mean	max	min	mean	max	min	mean	max	min	mean	max	min
	1domestic	11.08.17 - 10.08.18	9.87299	36.4	-14.9	0.0687271	16.5	0	78.9921	100	22	3.66759	12.1	1	4.96701	8	0
	1wild	11.08.17 - 23.10.19	10.1762	36.4	-14.9	0.0596308	16.5	0	77.9487	100	17	3.72901	12.1	0.9	4.99418	8	0
	2sun	06.09.18 - 19.10.18	13.8441	29.1	0	0.029072	5.9	0	73.303	100	25	2.84615	6.6	1	3.80208	8	0
	2shade, 2wallow	06.09.18 - 07.09.19	10.5706	36.3	-6.7	0.0500681	9.8	0	76.7038	100	17	3.75585	9.82917	0.9	5.01249	8	0
	3sun, 3shade	19.10.18 - 23.10.19	10.4007	36.3	-6.7	0.0588141	9.8	0	77.7276	100	17	3.80488	9.82917	0.9	5.23765	8	0
